# Supplementary material for: Recurrence prediction in clear cell renal cell carcinoma using machine learning of quantitative nuclear features
Source: Sci Rep. 2023 Jul 7;13:11035. doi: 10.1038/s41598-023-38097-7 (PMC10328910; doi:10.1038/s41598-023-38097-7)
Supplement: Supplementary file 1 — Supplementary Tables. [file 41598_2023_38097_MOESM1_ESM.xlsx]

## Sheet: supplementary Table 1
		Supplementary Table 1. Nuclear features
		Feature category	Nuclear feature name from Cellprofiler
		Nuclear shape related features	Area
			Compactness
			Eccentricity
			Extent
			FormFactor
			MajorAxisLength
			MaxFeretDiameter
			MaximumRadius
			MeanRadius
			MedianRadius
			MinFeretDiameter
			MinorAxisLength
			Orientation
			Perimeter
			Solidity
			Nuclei_RadialDistribution_FracAtD_1of4
			Nuclei_RadialDistribution_FracAtD_2of4
			Nuclei_RadialDistribution_FracAtD_3of4
			Nuclei_RadialDistribution_FracAtD_4of4
			Nuclei_RadialDistribution_MeanFrac_1of4
			Nuclei_RadialDistribution_MeanFrac_2of4
			Nuclei_RadialDistribution_MeanFrac_3of4
			Nuclei_RadialDistribution_MeanFrac_4of4
			Nuclei_RadialDistribution_RadialCV_1of4
			Nuclei_RadialDistribution_RadialCV_2of4
			Nuclei_RadialDistribution_RadialCV_3of4
			Nuclei_RadialDistribution_RadialCV_4of4
		Intra nuclear texture related features	AngularSecondMoment_0
			AngularSecondMoment_135
			AngularSecondMoment_45
			AngularSecondMoment_90
			Contrast_0
			Contrast_135
			Contrast_45
			Contrast_90
			Correlation_0
			Correlation_135
			Correlation_45
			Correlation_90
			DifferenceEntropy_0
			DifferenceEntropy_135
			DifferenceEntropy_45
			DifferenceEntropy_90
			DifferenceVarianc_0
			DifferenceVariance_135
			DifferenceVariance_45
			DifferenceVariance_90
			Entropy_0
			Entropy_135
			Entropy_45
			Entropy_90
			InfoMeas_0
			InfoMeas_135
			InfoMeas_45
			InfoMeas_90
			InfoMeas2_0
			InfoMeas2_135
			InfoMeas2_45
			InfoMeas2_90
			InverseDifferenceMoment_0
			InverseDifferenceMoment_135
			InverseDifferenceMoment_45
			InverseDifferenceMoment_90
			SumAverage_0
			SumAverage_135
			SumAverage_45
			SumAverage_90
			SumEntropy_0
			SumEntropy_135
			SumEntropy_45
			SumEntropy_90
			SumVariance_0
			SumVariance_135
			SumVariance_45
			SumVariance_90
			Variance_Gray_0
			Variance_135
			Variance_45
			Variance_90

## Sheet: supplementary Table 2
	Supplementary table 2. each cases training and validation test in 5 year recurrence model
		training	validation test
	n=131	n=100	n=31
	recurrence	30	10
	non recurrence	70	21

## Sheet: supplementary Table 3
	Supplementary Table 3. the top 20 features highly contributing to non-recurrence and recurrence in 5-year model
	Top 20 of highly contributed features to non-recurrence in 5 year recurrence model							Top 20 of highly contributed features to Recurrence in 5 year recurrence model
	Ⅰ	Ⅱ	Ⅲ	Ⅳ	Ⅴ	Ⅵ		Ⅰ	Ⅱ	Ⅲ	Ⅳ	Ⅴ	Ⅵ
	Feature Name	Feature group	Method	Neighborhood	Haralick Feature	Weight		Feature Name	Feature group	Method	Neighborhood	Haralick Feature	Weight
	Area	1	Stdev	NI	NI	-63.47		Solidity	2	ROI	Nearest	Contrast	16.48
	Area	1	Average	NI	NI	-58.87		SumEntropy_max	3	ROI	Nearest	Contrast	15.23
	FormFactor	2	ROI	Nearest	Contrast	-22.81		Solidity	2	Case	Nearest	Contrast	14.82
	SumEntropy_max	3	ROI	Circle	Contrast	-21.42		MedianRadius	2	ROI	Circle	Contrast	14.06
	MedianRadius	2	Group	Nearest	Contrast	-14.74		FormFactor	2	Group	Circle	Contrast	12.47
	MaximumRadius	2	Case	Circle	Contrast	-13.76		SumEntropy_max	3	Group	Circle	Contrast	11.48
	Solidity	2	Group	Nearest	Contrast	-13.53		SumEntropy_max	3	Group	Nearest	Contrast	11.08
	Extent	2	ROI	Circle	Contrast	-13.45		FormFactor	2	Case	Circle	Contrast	10.99
	FracAtD_ratio	2	ROI	Nearest	Contrast	-12.92		DifferenceVariance_max	3	Group	Nearest	Contrast	10.61
	SumAverage_max	3	Case	Circle	Contrast	-11.45		Entropy_max	3	ROI	Circle	Contrast	9.63
	Solidity	2	ROI	Circle	Contrast	-11.07		Solidity	2	Case	Circle	Contrast	9.45
	MinorAxisLength	2	Group	Circle	Contrast	-10.84		MaximumRadius	2	Group	Circle	Contrast	9.42
	MaximumRadius	2	Case	Nearest	Contrast	-10.13		Area	2	ROI	Circle	Contrast	9.38
	Contrast_max	3	Case	Circle	Contrast	-9.44		MeanRadius	2	Case	Nearest	Contrast	9.33
	MedianRadius	2	ROI	Nearest	Contrast	-9.26		FormFactor	2	Group	Nearest	Contrast	8.87
	Entropy_max	3	Group	Nearest	Contrast	-9.14		MaxFeretDiameter	2	ROI	Nearest	Contrast	8.86
	Extent	2	Group	Circle	Contrast	-9.04		MeanRadius	2	ROI	Nearest	Contrast	7.87
	MajorAxisLength	2	ROI	Circle	Contrast	-8.24		MinFeretDiameter	2	ROI	Circle	Contrast	7.64
	Solidity	2	Group	Circle	Contrast	-8.17		AngularSecondMoment_max	3	Group	Circle	Contrast	7.26
	Correlation_max	3	Group	Circle	Contrast	-8.13		Correlation_max	3	Group	Circle	Contrast	7.02
	Abbreviation,
	Feature group 1 is nuclei average of standard deviation of ROI
	Feature group 2 is nucleus shape related CFLCM heterogeneity feature
	Feature group 3 is intra nucleus texture related CFLCM heterogeneity feature
	Ⅰ: Features name from CellProfiler, Ⅱ: Group of feature name on line Ⅰ, Ⅲ: CFLVM calculation base,
	Ⅳ: CFLCM neighborhood selection method, Ⅴ: Hararik function, Ⅵ: Weight on SVM model
	Cell Profiler features: http://cellprofiler-manual.s3amazonaws.com/CellProfiler-3.0.0/modules/measurement.html
	CFLCM Method: Reference 【18】, NI: no information

## Sheet: supplementary Table 4
	Supplementary table 4. each cases training and validation test in 10 year recurrence model
		training	validation test
	n=94	n=72	n=22
	recurrence	56	14
	non recurrence	16	8

## Sheet: supplementary Table 5
	Supplementary Table 5. the top 20 features highly contributing to non-recurrence and recurrence in 10-year model
	Top 20 of highly contributed features to non-recurrence in 5 year recurrence model							Top 20 of highly contributed features to Recurrence in 5 year recurrence model
	Ⅰ	Ⅱ	Ⅲ	Ⅳ	Ⅴ	Ⅵ		Ⅰ	Ⅱ	Ⅲ	Ⅳ	Ⅴ	Ⅵ
	Feature Name	Feature group	Method	Neighborhood	Haralick Feature	Weight		Feature Name	Feature group	Method	Neighborhood	Haralick Feature	Weight
	SumEntropy_max	3	ROI	Circle	Contrast	-22.43		FormFactor	2	Group	Circle	Contrast	28.87
	Perimeter	1	STD	NI	NI	-17.99		Area	1	NI	NI	Contrast	25.48
	SumAverage_max	3	Case	Circle	Contrast	-12.04		SumEntropy_max	3	Group	Circle	Contrast	23.21
	Entropy_max	3	Group	Nearest	Contrast	-10.74		Area	1	NI	NI	Contrast	21.34
	Extent	2	Case	Circle	Contrast	-10.52		SumAverage_max	3	Group	Nearest	Contrast	19.79
	Entropy_max	3	Group	Circle	Contrast	-10.4		SumEntropy_max	3	ROI	Nearest	Contrast	17.74
	MeanFrac_ratio	2	Case	Nearest	Contrast	-10.1		SumEntropy_max	3	Group	Nearest	Contrast	16.91
	MinFeretDiameter	2	ROI	Nearest	Contrast	-9.96		MeanRadius	2	ROI	Nearest	Contrast	15.96
	Eccentricity	2	Group	Circle	Contrast	-9.37		Solidity	2	ROI	Nearest	Contrast	14.94
	Extent	2	Group	Nearest	Contrast	-8.36		Perimeter	1	NI	NI	Contrast	13.1
	Area	2	Case	Circle	Contrast	-8.22		Entropy_max	3	ROI	Nearest	Hemogeneity	12.11
	InverseDifferenceMoment_max	3	ROI	Nearest	Contrast	-7.98		Solidity	2	Case	Circle	Contrast	11.4
	Solidity	2	ROI	Circle	Contrast	-7.88		Solidity	2	ROI	Nearest	Contrast	11.37
	Extent	2	ROI	Circle	Contrast	-7.61		SumVariance_max	3	ROI	Nearest	Contrast	11.3
	AngularSecondMoment_max	3	ROI	Nearest	Contrast	-7.5		DifferenceVariance_max	3	Group	Nearest	Contrast	10.43
	DifferenceEntropy_max	3	ROI	Nearest	Contrast	-7.45		Eccentricity	2	Case	Nearest	Contrast	9.81
	Variance_max	3	ROI	Circle	Contrast	-7.36		MinFeretDiameter	2	ROI	Circle	Contrast	9.59
	InfoMeas2_max	3	Group	Nearest	Contrast	-7.25		SumAverage_max	3	Group	Circle	Contrast	9.47
	AngularSecondMoment_max	3	Group	Nearest	Contrast	-7.18		MaximumRadius	2	Group	Circle	Contrast	9.02
	Entropy_max	3	Case	Circle	Contrast	-7.09		FracAtD_ratio	2	Group	Circle	Contrast	8.65
	Abbreviation,
	Feature group 1 is nuclei average of standard deviation of ROI
	Feature group 2 is nucleus shape related CFLCM heterogeneity feature
	Feature group 3 is intra nucleus texture related CFLCM heterogeneity feature
	Ⅰ: Features name from CellProfiler, Ⅱ: Group of feature name on line Ⅰ, Ⅲ: CFLVM calculation base,
	Ⅳ: CFLCM neighborhood selection method, Ⅴ: Hararik function, Ⅵ: Weight on SVM model
	Cell Profiler features: http://cellprofiler-manual.s3amazonaws.com/CellProfiler-3.0.0/modules/measurement.html
	CFLCM Method: Reference 【18】, NI: no information

## Sheet: supplementary Table 6
	Supplementary Tabel 6. The results of Cox proportional hazards model
	Result using probability 5-year recurrence prediction model
		univariate		multivariate
	Variables	Hazard ratio	p value	Hazard ratio	P value
	Age	1.040 (1.011–1.071)	0.008	1.040 (1.004–1.077)	0.029
	Sex	0.923 (0.476–1.790)	0.813	3.717 (1.534–9.003)	0.004
	Nuclear grade	2.254 (1.155–4.398)	0.017	1.605 (0.786–3.278)	0.194
	Pathological tumor stage	2.461 (1.765–3.431)	<0.001	1.237 (0.796–1.923)	0.344
	Microscopic venous invasion	3.047 (1.603–5.794)	<0.001	0.796 (0.328–1.931)	0.614
	Probability by 5-year model	6.143 x102 (1.549 x 102–2.436 x103)	<0.001	1.832X103 (2.916 x 102–1.152X104)	<0.001
	Result using probability 10-year recurrence prediction model
	Variables			Hazard ratio	P value
	Age	1.018 (0.996–1.041)	0.106	1.043(1.015–1.072)	0.003
	Sex	0.714 (0.418–1.221)	0.219	1.331 (0.726–2.438)	0.355
	Nuclear grade	1.528 (0.930–2.509)	0.094	1.445 (0.818–2.553)	0.204
	Pathological tumor stage	1.400 (1.217–1.610)	<0.001	1.035 (0.839–1.278)	0.748
	Microscopic venous invasion	1.788 (1.054–3.035)	0.031	1.064 (0.486–2.327)	0.877
	Probability by 10-year model	2.839 x102 (5.243 x 10–1.537 x103)	<0.001	3.132X102 (5.458 x 10–1.797X103)	<0.001
